# Supplementary material for: Multicenter development and validation of machine-learning risk models to predict procedural complete revascularization and in-hospital heart failure in STEMI patients treated with primary PCI
Source: Front Cardiovasc Med. 2026 May 13;13:1824937. doi: 10.3389/fcvm.2026.1824937 (PMC13212481; doi:10.3389/fcvm.2026.1824937)
Supplement: Supplementary Table 1 — Comparative performance of machine-learning models for in-hospital heart failure prediction in the training and independent testing cohorts. [file Table1.xlsx]

## Sheet: Sheet1
Supplementary Table 1. Comparative performance of machine-learning models for in-hospital heart failure prediction in the training and independent testing cohorts
Training cohort
Models	Sensitivity	Specificity	Accuracy	PPV	NPV	F1	Youden's index	AUC	CI_lower	CI_upper	AUC_CI
RandomForest	0.338762	0.880562	0.653951	0.670968	0.649396	0.450216	0.219324	0.675987	0.636579	0.715395	0.676 (0.637-0.715)
GradientBoosting	0.42671	0.709602	0.591281	0.513725	0.632568	0.466192	0.136312	0.629679	0.589073	0.670286	0.630 (0.589-0.670)
SVM_Kernel	0.439739	0.803279	0.651226	0.616438	0.666019	0.513308	0.243018	0.679432	0.640808	0.718055	0.679 (0.641-0.718)
LogisticModel	0.469055	0.772834	0.645777	0.59751	0.669371	0.525547	0.241889	0.689593	0.651435	0.72775	0.690 (0.651-0.728)
NeighborMethod	0.338762	0.749415	0.577657	0.492891	0.611855	0.401544	0.0881767	0.573416	0.532346	0.614486	0.573 (0.532-0.614)
PLSModel	0.198697	0.901639	0.607629	0.592233	0.610143	0.297561	0.100336	0.61134	0.569753	0.652928	0.611 (0.570-0.653)
BoostingMethod	0.436482	0.824356	0.662125	0.641148	0.670476	0.51938	0.260838	0.674168	0.634679	0.713656	0.674 (0.635-0.714)
NeuralNet	0.423453	0.784543	0.633515	0.585586	0.654297	0.491493	0.207996	0.647953	0.607948	0.687958	0.648 (0.608-0.688)
DiscriminantModel	0.439739	0.793911	0.645777	0.605381	0.663405	0.509434	0.23365	0.684581	0.646165	0.722996	0.685 (0.646-0.723)
Lasso	0.410423	0.833724	0.656676	0.639594	0.662942	0.5	0.244147	0.698007	0.660309	0.735704	0.698 (0.660-0.736)
CATBoost	1	1	1	1	1	1	1	1	1	1	1.000 (1.000-1.000)
LightGBM	1	1	1	1	1	1	1	1	1	1	1.000 (1.000-1.000)
Independent testing cohort
Models	Sensitivity	Specificity	Accuracy	PPV	NPV	F1	Youden's index	AUC	CI_lower	CI_upper	AUC_CI
RandomForest	0.789474	0.917127	0.855114	0.9	0.821782	0.841121	0.706601	0.959113	0.940464	0.977761	0.959 (0.940-0.978)
GradientBoosting	0.666667	0.911602	0.792614	0.876923	0.743243	0.757475	0.578269	0.877225	0.840692	0.913759	0.877 (0.841-0.914)
SVM_Kernel	0.473684	0.80663	0.644886	0.698276	0.618644	0.56446	0.280314	0.727472	0.675011	0.779934	0.727 (0.675-0.780)
LogisticModel	0.432749	0.790055	0.616477	0.660714	0.595833	0.522968	0.222804	0.671287	0.615297	0.727277	0.671 (0.615-0.727)
NeighborMethod	0.473684	0.839779	0.661932	0.736364	0.628099	0.576512	0.313463	0.723967	0.672396	0.775538	0.724 (0.672-0.776)
PLSModel	0.210526	0.917127	0.573864	0.705882	0.551495	0.324324	0.127653	0.649058	0.59203	0.706086	0.649 (0.592-0.706)
BoostingMethod	0.48538	0.823204	0.659091	0.721739	0.628692	0.58042	0.308585	0.721495	0.668892	0.774099	0.721 (0.669-0.774)
NeuralNet	0.415205	0.828729	0.627841	0.696078	0.6	0.520147	0.243934	0.66224	0.604823	0.719658	0.662 (0.605-0.720)
DiscriminantModel	0.438596	0.762431	0.605114	0.635593	0.589744	0.519031	0.201027	0.661433	0.60473	0.718135	0.661 (0.605-0.718)
Lasso	0.426901	0.812155	0.625	0.682243	0.6	0.52518	0.239055	0.689445	0.634546	0.744343	0.689 (0.635-0.744)
CATBoost	0.824561	0.944751	0.886364	0.933775	0.850746	0.875776	0.769313	0.973022	0.957259	0.988785	0.973 (0.957-0.989)
LightGBM	0.847953	0.911602	0.880682	0.900621	0.863874	0.873494	0.759555	0.955026	0.933168	0.976884	0.955 (0.933-0.977)
Abbreviations: PPV, positive predictive value; NPV, negative predictive value; AUC, area under the receiver operating characteristic curve; CI, confidence interval.
