# Supplementary material for: Multicenter development and validation of machine-learning risk models to predict procedural complete revascularization and in-hospital heart failure in STEMI patients treated with primary PCI
Source: Front Cardiovasc Med. 2026 May 13;13:1824937. doi: 10.3389/fcvm.2026.1824937 (PMC13212481; doi:10.3389/fcvm.2026.1824937)
Supplement: Supplementary Table 2 — Comparative performance of machine-learning models for procedural complete revascularization prediction in the training and independent testing cohorts. [file Table2.xlsx]

## Sheet: Sheet1
Supplementary Table 2. Comparative performance of machine-learning models for procedural complete revascularization prediction in the training and independent testing cohorts
Training cohort
Models	Sensitivity	Specificity	Accuracy	PPV	NPV	F1	Youden's index	AUC	CI_lower	CI_upper	AUC_CI
RandomForest	0.549133	0.677835	0.617166	0.603175	0.627685	0.574887	0.226968	0.654144	0.614748	0.69354	0.654 (0.615-0.694)
GradientBoosting	0.511561	0.628866	0.573569	0.551402	0.590799	0.530735	0.140427	0.605231	0.564482	0.645979	0.605 (0.564-0.646)
SVM_Kernel	0.537572	0.685567	0.615804	0.603896	0.624413	0.568807	0.223139	0.655719	0.616329	0.695109	0.656 (0.616-0.695)
LogisticModel	0.609827	0.652062	0.632153	0.609827	0.652062	0.609827	0.261888	0.639585	0.59949	0.67968	0.640 (0.599-0.680)
NeighborMethod	0.393064	0.641753	0.524523	0.494545	0.542484	0.438003	0.0348162	0.507404	0.46661	0.548198	0.507 (0.467-0.548)
PLSModel	0.453757	0.703608	0.585831	0.577206	0.590909	0.508091	0.157365	0.594169	0.552957	0.635381	0.594 (0.553-0.635)
BoostingMethod	0.566474	0.659794	0.615804	0.597561	0.630542	0.581602	0.226268	0.652755	0.61331	0.692199	0.653 (0.613-0.692)
NeuralNet	0.468208	0.67268	0.576294	0.560554	0.586517	0.510236	0.140889	0.599983	0.559244	0.640722	0.600 (0.559-0.641)
BayesMethod	0.644509	0.518041	0.577657	0.543902	0.62037	0.589947	0.16255	0.603674	0.562863	0.644485	0.604 (0.563-0.644)
DiscriminantModel	0.592486	0.664948	0.63079	0.61194	0.646617	0.602056	0.257434	0.667079	0.628029	0.706129	0.667 (0.628-0.706)
Lasso	0.572254	0.675258	0.626703	0.611111	0.639024	0.591045	0.247512	0.662706	0.623544	0.701868	0.663 (0.624-0.702)
CATBoost	1	1	1	1	1	1	1	1	1	1	1.000 (1.000-1.000)
LightGBM	1	1	1	1	1	1	1	1	1	1	1.000 (1.000-1.000)
Independent testing cohort
Models	Sensitivity	Specificity	Accuracy	PPV	NPV	F1	Youden's index	AUC	CI_lower	CI_upper	AUC_CI
RandomForest	0.866667	0.941176	0.90625	0.928571	0.888889	0.896552	0.807843	0.975255	0.962223	0.988288	0.975 (0.962-0.988)
GradientBoosting	0.836364	0.834225	0.835227	0.816568	0.852459	0.826347	0.670588	0.904554	0.873453	0.935654	0.905 (0.873-0.936)
SVM_Kernel	0.545455	0.754011	0.65625	0.661765	0.652778	0.598007	0.299465	0.757965	0.708073	0.807856	0.758 (0.708-0.808)
LogisticModel	0.624242	0.737968	0.684659	0.677632	0.69	0.649842	0.36221	0.728537	0.675979	0.781095	0.729 (0.676-0.781)
NeighborMethod	0.557576	0.786096	0.678977	0.69697	0.668182	0.619529	0.343672	0.718862	0.667716	0.770009	0.719 (0.668-0.770)
PLSModel	0.454545	0.71123	0.590909	0.581395	0.596413	0.510204	0.165775	0.609237	0.55003	0.668443	0.609 (0.550-0.668)
BoostingMethod	0.654545	0.73262	0.696023	0.683544	0.706186	0.668731	0.387166	0.77404	0.72614	0.821939	0.774 (0.726-0.822)
NeuralNet	0.581818	0.68984	0.639205	0.623377	0.651515	0.601881	0.271658	0.695155	0.640221	0.750088	0.695 (0.640-0.750)
BayesMethod	0.70303	0.636364	0.667614	0.630435	0.708333	0.664756	0.339394	0.708216	0.65324	0.763192	0.708 (0.653-0.763)
DiscriminantModel	0.624242	0.721925	0.676136	0.664516	0.685279	0.64375	0.346168	0.727402	0.674708	0.780096	0.727 (0.675-0.780)
Lasso	0.642424	0.705882	0.676136	0.658385	0.691099	0.650307	0.348307	0.73531	0.682882	0.787739	0.735 (0.683-0.788)
CATBoost	0.909091	0.930481	0.920455	0.920245	0.920635	0.914634	0.839572	0.97028	0.953786	0.986775	0.970 (0.954-0.987)
LightGBM	0.909091	0.914439	0.911932	0.903614	0.919355	0.906344	0.823529	0.962794	0.942612	0.982975	0.963 (0.943-0.983)
Abbreviations: PPV, positive predictive value; NPV, negative predictive value; AUC, area under the receiver operating characteristic curve; CI, confidence interval.
